# Supplementary material for: Construction of Photoelectrochemical DNA Biosensors Based on TiO2@Carbon Dots@Black Phosphorous Quantum Dots
Source: Micromachines (Basel). 2021 Dec 8;12(12):1523. doi: 10.3390/mi12121523 (PMC8707531; doi:10.3390/mi12121523)
Supplement: Supplementary file 1 [file micromachines-12-01523-s001.zip]

Archive with 1 entries (1 files):
- micromachines-1474920-supplementary.pdf
